# Supplementary material for: Immune Profiling of Parkinson’s Disease Revealed Its Association With a Subset of Infiltrating Cells and Signature Genes
Source: Front Aging Neurosci. 2021 Feb 9;13:605970. doi: 10.3389/fnagi.2021.605970 (PMC7899990; doi:10.3389/fnagi.2021.605970)
Supplement: Supplementary file 2 [file Table_2.XLSX]

## Sheet: Sheet1
Supplementary Table 2. Summary of primer sequences for quantitative real-time PCR in this study.
Genes	Forward (5' to 3')	Reverse (5' to 3')
AGTR1	ATTTAGCACTGGCTGACTTATGC	CAGCGGTATTCCATAGCTGTG
RBM3	GAGGGCTCAACTTTAACACCG	GACCACCTCAGAGATAGGTCC
β-Actin	CCGTGCTCGATGGGGTACTT	CAGGGCTTCTTGTCCTTTCCTTC
