# Supplementary material for: Immune Profiling of Parkinson’s Disease Revealed Its Association With a Subset of Infiltrating Cells and Signature Genes
Source: Front Aging Neurosci. 2021 Feb 9;13:605970. doi: 10.3389/fnagi.2021.605970 (PMC7899990; doi:10.3389/fnagi.2021.605970)
Supplement: Supplementary file 3 [file Table_3.XLSX]

## Sheet: Sheet1
Supplementary Table 3. Antibodies used in immunofluorescence staining and western blot analysis.
Antibodies	Dilution	Species	Catalog	Company
AGTR1	1:200(IF), 1:1000 (WB)	Rabbit	ab124505	Abcam
RBM3	1:200 (IF), 1:1000 (WB)	Mouse	CL0296	Abcam
RBM3	1:200 (IF), 1:1000 (WB)	Rabbit	A5931	ABclonal
TH	1:200(IF)	Chicken	ab76442	Abcam
CD117	1:200(IF)	Rat	17-1171-82	Invitrogen
MAR-1/FceRI alpha	1:201(IF)	Armenian hamster	12-5898-83	Invitrogen
GAPDH	1:1000(WB)	Mouse	AC002	ABclonal
Mast cell Tryptase	1:200(IF)	Mouse	sc-59587	Santa Cruz
Mast cell Chymase	1:200(IF)	Mouse	sc-59586	Santa Cruz
Alexa Fluor Plus 555	1:1000(IF)	Goat	A32732	Invitrogen
Rabbit Anti-Chicken IgY H&L (FITC)	1:1000(IF)	Rabbit	ab6749	Abcam
HRP-conjugated anti-mouse IgG	1:10000(WB)	Goat	115-035-003	Jackson ImmunoResearch
HRP-conjugated anti-rabbit IgG	1:10000(WB)	Goat	111-035-003	Jackson ImmunoResearch
Alexa Fluor 568	1:1000(IF)	Goat	A-11004	Invitrogen
Alexa Fluor Plus 488	1:1000(IF)	Goat	A32731	Invitrogen
